# Supplementary material for: Impacts of Warming, Acidification, and Deoxygenation on Embryos and Larvae of Gilthead Seabream (Sparus aurata)
Source: Biology (Basel). 2026 Jul 3;15(13):1068. doi: 10.3390/biology15131068 (PMC13359689; doi:10.3390/biology15131068)
Supplement: Supplementary file 1 [file biology-15-01068-s001.zip]

Archive with 1 entries (1 files):
- biology-4329506-supplementary.pdf
